# Supplementary material for: Ergothioneine-Mediated Neuroprotection of Human iPSC-Derived Dopaminergic Neurons
Source: Antioxidants (Basel). 2024 Jun 5;13(6):693. doi: 10.3390/antiox13060693 (PMC11200999; doi:10.3390/antiox13060693)
Supplement: Supplementary file 1 [file antioxidants-13-00693-s001.zip]

Archive with 1 entries (1 files):
- antioxidants-3018502-supplementary.pdf
